# Supplementary material for: The Role of Cytoreductive Nephrectomy in Metastatic Non-Clear Cell Carcinoma in the Era of Emerging Systemic Therapy: A Retrospective Cohort Study
Source: Cancers (Basel). 2026 Jun 29;18(13):2114. doi: 10.3390/cancers18132114 (PMC13359971; doi:10.3390/cancers18132114)
Supplement: Supplementary file 1 [file cancers-18-02114-s001.zip]

Archive with 1 entries (1 files):
- cancers-4276039-supplementary.pdf
